# Supplementary material for: An In Vitro Antimicrobial, Anticancer and Antioxidant Activity of N–[(2–Arylmethylthio)phenylsulfonyl]cinnamamide Derivatives
Source: Molecules. 2023 Mar 30;28(7):3087. doi: 10.3390/molecules28073087 (PMC10096175; doi:10.3390/molecules28073087)
Supplement: Supplementary file 1 [file molecules-28-03087-s001.zip]

Archive with 1 entries (1 files):
- molecules-2289284-SI.pdf
